# Supplementary material for: Bone Regeneration Using MMP-Cleavable Peptides-Based Hydrogels
Source: Gels. 2021 Nov 5;7(4):199. doi: 10.3390/gels7040199 (PMC8628702; doi:10.3390/gels7040199)
Supplement: Supplementary file 1 [file gels-07-00199-s001.zip]

Archive with 1 entries (1 files):
- gels-1430923-supplementary.pdf
